# Supplementary material for: An Interpretable Machine-Learning Algorithm to Predict Disordered Protein Phase Separation Based on Biophysical Interactions
Source: Biomolecules. 2022 Aug 17;12(8):1131. doi: 10.3390/biom12081131 (PMC9405563; doi:10.3390/biom12081131)
Supplement: Supplementary file 1 [file biomolecules-12-01131-s001.zip]

Archive with 6 entries (6 files):
- File_S1_565 LLPS-positive sequences.fasta
- File_S2_sequence_clustering_dendrogram_vertical.pdf
- File_S3_16794 PDB sequences.fasta
- File_S4_20380 human sequences.fasta
- LLPhyScore_Supplementary_Material.pdf
- Supplementary_Tables_combined (S1toS3_S8toS11).xlsx
